# Supplementary material for: Results of the first German external quality assessment scheme for the detection of monkeypox virus DNA
Source: PLoS One. 2023 Apr 28;18(4):e0285203. doi: 10.1371/journal.pone.0285203 (PMC10146505; doi:10.1371/journal.pone.0285203)
Supplement: S1 Table — This table contains the raw results of the EQA participants without any correction. Results that were excluded from evaluation are highlighted in orange. (XLSX) [file pone.0285203.s001.xlsx]

## Sheet: Additional File 1_raw data
Additional file 1: INSTAND Monkeypox EQA September 2022 - all results
This table contains the raw results of the EQA participants without any correction. Results that were excluded from evaluation are highlighted in orange. Outlier based on grubbs test analysis were highlighted in blue
Parameter	Participant	Method	Reagent	Detection method	Extraction kit	gene region	Amplification Device	Assay	418001 device value	418002 device value	418003 device value	418004 device value	Unit Device Value	418001 qualitative	418002 qualitative	418003 qualitative	418004 qualitative	418001 [copies/mL]	418002 [copies/mL]	418003 [copies/mL]	418004 [copies/mL]
MPXV DNA qualitative	V2_0	PCR/NAAT	QIAGEN					QIAstat-Dx Viral Vesicular Panel	30.7	37.8		27.8	Ct	positive	positive	below detection limit	positive
MPXV DNA qualitative	V2_1	PCR/NAAT	in-house	Real Time PCR (TaqMan-Format)	Qiagen: EZ1 Virus Mini Kit v2.0	TNF receptor gene	Applied Biosystems: ABI Real-Time PCR System	in-house	27.2	31.3		24.2	Ct	positive	positive	below detection limit	positive
MPXV DNA qualitative	V2_1	PCR/NAAT	in-house	Real Time PCR (TaqMan-Format)	Qiagen: EZ1 Virus Mini Kit v2.0	TNF receptor gene	Applied Biosystems: ABI Real-Time PCR System	in-house	28.3	32.2		24.8	Ct	positive	positive	below detection limit	positive
MPXV DNA qualitative	V2_2	PCR/NAAT	TIB MOLBIOL	Real Time PCR (LightCycler)	Qiagen: QIAsymphony DSP Virus/Pathogen Mini Kit		Roche: Light Cycler	LightMix Modular Monkeypox Virus	31.5	34.6		27.9	Cp	positive	positive	below detection limit	positive
MPXV DNA qualitative	V2_2	PCR/NAAT	SEEGENE	Real Time PCR (LightCycler)	Qiagen: QIAsymphony DSP Virus/Pathogen Mini Kit		BioRad: all devices	Novaplex MPXV Assay (RUO)	32.5	36		28.8	Ct	positive	positive	below detection limit	positive
MPXV DNA qualitative	V2_2	PCR/NAAT	in-house	Real Time PCR (LightCycler)	Qiagen: QIAsymphony DSP Virus/Pathogen Mini Kit		Roche: Light Cycler	in-house	31.7	35		28.1	Cp	positive	positive	below detection limit	positive
MPXV DNA qualitative	V2_3	PCR/NAAT	TIB MOLBIOL		other		BioRad: CFX	LightMix Modular Monkeypox Virus	32.4	35.5		28.5	Ct	positive	positive	below detection limit	positive
MPXV DNA qualitative	V2_3	PCR/NAAT	SEEGENE		other		BioRad: CFX	Novaplex MPXV Assay (RUO)	31.5	34.3		26.9	Ct	positive	positive	below detection limit	positive
MPXV DNA qualitative	V2_4	PCR/NAAT	TIB MOLBIOL	Real Time PCR (LightCycler)	Promega: Maxwell 16 Viral Total Nucleic Acid Purification System		Roche: Light Cycler	LightMix Modular Monkeypox Virus	30.2	33.5		26.8	Cp	positive	positive	below detection limit	positive
MPXV DNA qualitative	V2_5	PCR/NAAT	TIB MOLBIOL	Real Time PCR (LightCycler)	Qiagen: QIAamp Viral RNA Mini Kit		Roche: Light Cycler	LightMix Modular Monkeypox Virus	31.3	34.9		28.2	Cp	positive	positive	below detection limit	positive
MPXV DNA qualitative	V2_6	PCR/NAAT	TIB MOLBIOL	Hybridization with labelled probe	Qiagen: QIAamp DNA Blood Mini Kit	RAP94		LightMix Modular Monkeypox Virus	62.2	62.2		62.2	other unit	positive	positive	below detection limit	positive
MPXV DNA qualitative	V2_7	PCR/NAAT	NOVATEC	Real Time PCR (by probes)	Promega: Maxwell RSC Blood DNA Kit		other systems	Mplex Monkeypox, Orthopox	29.2	32.7		25.4	Ct	positive	positive	below detection limit	positive
MPXV DNA qualitative	V2_8	PCR/NAAT	R-BIOPHARM	Real Time PCR (LightCycler)	Roche: MagNA Pure 96 DNA and Viral NA Small Volume Kit		Roche: Light Cycler	RIDA GENE Monkeypox Virus RUO	28.7	32.2		25.5	Ct	positive	positive	below detection limit	positive
MPXV DNA qualitative	V2_9	PCR/NAAT	in-house	Real Time PCR (by probes)		TNF receptor gene	NeuMoDx: Molecular System	in-house	28.5	32.7		24.7	Ct	positive	positive	below detection limit	positive
MPXV DNA qualitative	V2_10	PCR/NAAT	TIB MOLBIOL		Qiagen: QIAamp DNA Blood Mini Kit			LightMix Modular Monkeypox Virus	32	34.6		28.8	Cp	positive	positive	below detection limit	positive
MPXV DNA qualitative	V2_11	PCR/NAAT	TIB MOLBIOL					LightMix Modular Monkeypox Virus	28.6	31.6		24.8	Ct	positive	positive	below detection limit	positive
MPXV DNA qualitative	V2_12	PCR/NAAT	TIB MOLBIOL	Real Time PCR (LightCycler)	Roche: MagNA Pure 96 DNA and Viral NA Large Volume Kit		Roche: Light Cycler	LightMix Modular Monkeypox Virus	29.9	33		26.5	Cp	positive	positive	below detection limit	positive
MPXV DNA qualitative	V2_12	PCR/NAAT	in-house	Real Time PCR (by probes)	extraction included in test kit		Hologic: Panther	in-house	30.4	33.9		26.3	Ct	positive	positive	below detection limit	positive
MPXV DNA qualitative	V2_13	PCR/NAAT	TIB MOLBIOL		Roche: MagNa Pure 24 Total NA Isolation Kit		Roche: Light Cycler	LightMix Modular Monkeypox Virus	29	32.5		25.6	Cp	positive	positive	below detection limit	positive
MPXV DNA qualitative	V2_14	PCR/NAAT	TIB MOLBIOL					LightMix Modular Monkeypox Virus	28.6	32		25.3	Cp	positive	positive	below detection limit	positive
MPXV DNA qualitative	V2_15	PCR/NAAT	TIB MOLBIOL	Real Time PCR (by probes)	Roche: MagNA Pure LC Total Nucleic Acid Isolation Kit		BioRad: CFX	LightMix Modular Monkeypox Virus	31.4	34.7		28	Ct	positive	positive	below detection limit	positive
MPXV DNA qualitative	V2_16	PCR/NAAT	TIB MOLBIOL	Real Time PCR (TaqMan-Format)	Qiagen: QIAamp DNA Blood Mini Kit		Roche: Light Cycler	LightMix Modular Monkeypox Virus	31.2	34.3		27.6	Ct	positive	positive	below detection limit	positive
MPXV DNA qualitative	V2_17	PCR/NAAT	TIB MOLBIOL	Real Time PCR (by probes)	Roche: MagNA Pure Compact Nucleic Acid Isolation Kit I	J2L/J2R gene	BioRad: CFX	LightMix Modular Monkeypox Virus	32.3	33.2		27.9	Ct	positive	positive	below detection limit	positive
MPXV DNA qualitative	V2_18	PCR/NAAT	SEEGENE					Novaplex MPXV Assay (RUO)	38.1	40.7		34.5	Ct	positive	positive	below detection limit	positive
MPXV DNA qualitative	V2_19	PCR/NAAT	GERBION	Real Time PCR (melting courve)	Qiagen: QIAsymphony DSP Virus/Pathogen Mini Kit		BioRad: all devices	virella Monkeypox	31.3	36.1		28	Ct	positive	positive	below detection limit	positive
MPXV DNA qualitative	V2_20	PCR/NAAT	other manufacturers	Real Time PCR (TaqMan-Format)	Biomerieux: NucliSENS easyMAG		BioRad: CFX	anchor Monkey-/Orthopoxvirus PCR Kit	28.2	30.9	>45.0	25.3	Ct	positive	positive	below detection limit	positive
MPXV DNA qualitative	V2_21	PCR/NAAT	TIB MOLBIOL	Real Time PCR (TaqMan-Format)	Roche: High Pure System Viral Nucleic Acid Kit		Roche: Light Cycler	LightMix Modular Monkeypox Virus	32.4	35.3		29	Ct	positive	positive	below detection limit	positive
MPXV DNA qualitative	V2_22	PCR/NAAT	in-house	Real Time PCR (by probes)	extraction included in test kit		NeuMoDx: Molecular System	in-house	25.6	28.8		23	Ct	positive	positive	below detection limit	positive
MPXV DNA qualitative	V2_23	PCR/NAAT	TIB MOLBIOL	Real Time PCR (LightCycler)	R-Biopharm: RIDA Xtract	J2L/J2R gene		LightMix Modular Monkeypox Virus	32.2	35.5		29.8	Cp	positive	positive	below detection limit	positive
MPXV DNA qualitative	V2_24	PCR/NAAT	ALTONA DIAGNOSTIC	Real Time PCR (LightCycler)	Biomerieux: NucliSENS easyMAG		Roche: Light Cycler	FlexStar Monkeypox virus PCR 1.5	31	34.5		28.1	Ct	positive	positive	below detection limit	positive
MPXV DNA qualitative	V2_25	PCR/NAAT	in-house				Roche: Cobas 6800	in-house	26.6	30.7		23	Ct	positive	positive	below detection limit	positive
MPXV DNA qualitative	V2_26	PCR/NAAT	TIB MOLBIOL	Real Time PCR (LightCycler)	Biomerieux: NucliSENS easyMAG		Roche: Light Cycler	LightMix Modular Monkeypox Virus	29.7	32.8		26.2	Cp	positive	positive	below detection limit	positive
MPXV DNA qualitative	V2_27	PCR/NAAT	in-house					in-house					no information	positive	positive	below detection limit	positive
MPXV DNA qualitative	V2_28	PCR/NAAT	in-house	Real Time PCR (by probes)	Promega: Maxwell RSC Blood DNA Kit	TNF receptor gene	other systems	in-house	31.4	33.4		27.6	Ct	positive	positive	below detection limit	positive
MPXV DNA qualitative	V2_29	PCR/NAAT	TIB MOLBIOL	Real Time PCR (LightCycler)	Roche: MagNA Pure 96 DNA and Viral NA Small Volume Kit		Roche: Light Cycler	LightMix Modular Monkeypox Virus	30.7	33.8		27.5	Cp	positive	positive	below detection limit	positive
MPXV DNA qualitative	V2_30	PCR/NAAT	TIB MOLBIOL	Real Time PCR (TaqMan-Format)	Roche: MagNA Pure 96 DNA and Viral NA Small Volume Kit		Roche: Light Cycler	LightMix Modular Monkeypox Virus	30.4	33.5		27.7	Ct	positive	positive	below detection limit	positive
MPXV DNA qualitative	V2_31	PCR/NAAT	in-house	Real Time PCR (TaqMan-Format)	Biomerieux: EMAG	O2L en F3L	Applied Biosystems: QuantStudio Dx	in-house	29	32.5		25.8	Ct	positive	positive	below detection limit	positive
MPXV DNA qualitative	V2_32	PCR/NAAT	in-house				Stratagene: all devices	in-house					no information	positive	positive	below detection limit	positive
MPXV DNA qualitative	V2_33	PCR/NAAT	TIB MOLBIOL	Real Time PCR (LightCycler)	Qiagen: QIAamp DNA Mini Kit		Roche: Light Cycler	LightMix Modular Monkeypox Virus	35.5	38		33	Cp	positive	positive	below detection limit	positive
MPXV DNA qualitative	V2_34	PCR/NAAT	ALTONA DIAGNOSTIC	Real Time PCR (TaqMan-Format)	Qiagen: AllPrep DNA/RNA Mini Kit		BioRad: CFX	FlexStar Monkeypox virus PCR 1.5	30.5	33.1	>40.0	27.2	Ct	positive	positive	below detection limit	positive
MPXV DNA qualitative	V2_35	PCR/NAAT	in-house	Real Time PCR (TaqMan-Format)	Qiagen: QIAamp Viral RNA Mini Kit	B7R gene	other systems	in-house	30	33		28	Ct	positive	positive	below detection limit	positive
MPXV DNA qualitative	V2_36	digital PCR	in-house	Real Time PCR (TaqMan-Format)	Roche: High Pure Viral Nucleic Acid Kit	E9L	BioRad: QX200 Droplet Digital PCR System	in-house	22360	2336		268044	other unit	positive	positive	below detection limit	positive
MPXV DNA qualitative	V2_36	digital PCR	in-house	Real Time PCR (TaqMan-Format)	Roche: High Pure Viral Nucleic Acid Kit	F3L	BioRad: QX200 Droplet Digital PCR System	in-house	21606	2241		252949	other unit	positive	positive	below detection limit	positive
MPXV DNA qualitative	V2_37	PCR/NAAT	in-house	Real Time PCR (TaqMan-Format)	Qiagen: EZ1 Virus Mini Kit v2.0		Applied Biosystems: QuantStudio 5	in-house	32.2	35.7		28.9	Ct	positive	positive	below detection limit	positive
MPXV DNA qualitative	V2_38	PCR/NAAT	BIOPERFECTUS	Real Time PCR (by probes)	Biomerieux: NucliSENS easyMAG		BioRad: CFX	Monkeypox Virus Real Time PCR Kit (BioPerfectus)	31.2	34.8		27.8	Ct	positive	positive	below detection limit	positive
MPXV DNA qualitative	V2_38	PCR/NAAT	TIB MOLBIOL	Real Time PCR (by probes)	Biomerieux: NucliSENS easyMAG		BioRad: CFX	LightMix Modular Monkeypox Virus	28	31.2		24.5	Ct	positive	positive	below detection limit	positive
MPXV DNA qualitative	V2_39	PCR/NAAT	SEEGENE		Qiagen: QIAamp 96 DNA Blood Kit		BioRad: CFX	Novaplex MPXV Assay (RUO)	29	31.2		25.3	Ct	positive	positive	below detection limit	positive
MPXV DNA qualitative	V2_40	PCR/NAAT	in-house	Real Time PCR (TaqMan-Format)	Promega: Maxwell 16 Viral Total Nucleic Acid Purification Kit		Applied Biosystems: ABI Real-Time PCR System	in-house	28	31		25	Ct	positive	positive	below detection limit	positive
MPXV DNA qualitative	V2_41	PCR/NAAT	TIB MOLBIOL	Real Time PCR (LightCycler)	Chemagen: chemagic Viral DNA/RNA Kit special	J2L/J2R gene	Roche: Light Cycler	LightMix Modular Monkeypox Virus	29.2	33.9		26.2	Cp	positive	positive	below detection limit	positive
MPXV DNA qualitative	V2_42	PCR/NAAT	in-house	Real Time PCR (TaqMan-Format)	Invitrogen: MagMAX Viral RNA Isolation Kit	OPG065	Roche: Light Cycler	in-house	32.4	35.7		29.2	Cp	positive	positive	below detection limit	positive
MPXV DNA qualitative	V2_43	PCR/NAAT	TIB MOLBIOL				BioRad: CFX	LightMix Modular Monkeypox Virus	32.6	35.4		29.5	Ct	positive	positive	below detection limit	positive
MPXV DNA qualitative	V2_44	PCR/NAAT	R-BIOPHARM	Real Time PCR (LightCycler)	Roche: MagNA Pure 96 DNA and Viral NA Small Volume Kit	A29L	Roche: Light Cycler	RIDA GENE Monkeypox Virus RUO	26.6	29.9		22.6	Ct	positive	positive	below detection limit	positive
MPXV DNA qualitative	V2_45	PCR/NAAT	TIB MOLBIOL	Real Time PCR (TaqMan-Format)	Roche: MagNA Pure 96 DNA and Viral NA Small Volume Kit	J2L/J2R gene	Roche: Light Cycler	LightMix Modular Monkeypox Virus	29.9	32.7		26.5	Cp	positive	positive	below detection limit	positive
MPXV DNA qualitative	V2_46	PCR/NAAT	TIB MOLBIOL	Real Time PCR (LightCycler)	Qiagen: QIAamp DNA Mini Kit		Roche: Light Cycler	LightMix Modular Monkeypox Virus	31.8	35.3		28.8	Ct	positive	positive	below detection limit	positive
MPXV DNA qualitative	V2_47	PCR/NAAT	TIB MOLBIOL					LightMix Modular Monkeypox Virus	30.9	33.8		30.4	Cp	positive	positive	below detection limit	positive
MPXV DNA qualitative	V2_48	PCR/NAAT	CERTEST BIOTEC	Real Time PCR (by probes)	Seegene: STARMag 96x4 Universal Cartridge Kit		BioRad: CFX	VIASURE Monkeypox Virus RT-PCR Detection Kit	31.1	33.9		27.7	Ct	positive	positive	below detection limit	positive
MPXV DNA qualitative	V2_49	PCR/NAAT	TIB MOLBIOL		Qiagen: QIAsymphony DSP Virus/Pathogen Mini Kit		Qiagen: RotorGene	LightMix Modular Monkeypox Virus	28	31.2		24	Ct	positive	positive	below detection limit	positive
MPXV DNA qualitative	V2_50	PCR/NAAT	in-house	Real Time PCR (by probes)	other	G2RG,C3L WA	Qiagen: RotorGene	in-house	31.5	34.4		27.6	Ct	positive	positive	below detection limit	positive
MPXV DNA qualitative	V2_51	PCR/NAAT	BIOPERFECTUS	Real Time PCR (TaqMan-Format)	other		other systems	Monkeypox Virus Real Time PCR Kit (BioPerfectus)	31.6	35.4		28.6	Ct	positive	positive	below detection limit	positive
MPXV DNA qualitative	V2_52	PCR/NAAT	TIB MOLBIOL				Roche: Light Cycler	LightMix Modular Monkeypox Virus	26	29.1		22.7	Ct	positive	positive	below detection limit	positive
MPXV DNA qualitative	V2_53	PCR/NAAT	TIB MOLBIOL	Real Time PCR (LightCycler)	Qiagen: QIAamp DNA Mini Kit	J2L/J2R gene	Roche: Light Cycler	LightMix Modular Monkeypox Virus	30	33.5		26.9	Cp	positive	positive	below detection limit	positive
MPXV DNA qualitative	V2_54	PCR/NAAT	NOVATEC	Real Time PCR (by probes)	Qiagen: QIAamp DNA Blood Mini Kit		other systems	Mplex Monkeypox, Orthopox	30.9	33.7		27.2	Ct	positive	positive	below detection limit	positive
MPXV DNA qualitative	V2_55	PCR/NAAT	in-house	Real Time PCR (TaqMan-Format)	Chemagen: Prepito Viral DNA/RNA Kit	TNF receptor gene	Qiagen: RotorGene	in-house	31.5	34		28.6	Ct	positive	positive	below detection limit	positive
MPXV DNA qualitative	V2_56	PCR/NAAT	in-house	Real Time PCR (by probes)	other		Thermo Scientific: all devices	in-house	31	33	50	27	Ct	positive	positive	below detection limit	positive
MPXV DNA qualitative	V2_57	PCR/NAAT	TIB MOLBIOL	Real Time PCR (LightCycler)	Roche: MagNa Pure 24 Total NA Isolation Kit		Roche: Light Cycler	LightMix Modular Monkeypox Virus	27.3	31.5		22.7	Cp	positive	positive	below detection limit	positive
MPXV DNA qualitative	V2_58	PCR/NAAT	in-house	DNA Sequencing	Marchery-Nagel: NucleoSpin Tissue	Hämagglutinin-gene	other systems	in-house					no information	positive	positive	below detection limit	positive
MPXV DNA qualitative	V2_59	PCR/NAAT	CERTEST BIOTEC				Abbott: m2000rt	VIASURE Monkeypox Virus RT-PCR Detection Kit					no information	positive	positive	below detection limit	positive
MPXV DNA qualitative	V2_60	PCR/NAAT	TIB MOLBIOL		Biomerieux: NucliSENS easyMAG		Roche: Light Cycler	LightMix Modular Monkeypox Virus	29.6	32.7		26.3	Ct	positive	positive	below detection limit	positive
MPXV DNA qualitative	V2_61	PCR/NAAT	CERTEST BIOTEC	Real Time PCR (by probes)	Biomerieux: NucliSENS easyMAG		BioRad: CFX	VIASURE Monkeypox Virus RT-PCR Detection Kit	30.4	33.8		27.1	Ct	positive	positive	below detection limit	positive
MPXV DNA qualitative	V2_62	PCR/NAAT	TIB MOLBIOL	Real Time PCR (TaqMan-Format)	Qiagen: EZ1 DSP Virus Kit	J2L/J2R gene	Roche: Light Cycler	LightMix Modular Monkeypox Virus	28.1	32		25.2	Ct	positive	positive	below detection limit	positive
MPXV DNA qualitative	V2_63	PCR/NAAT	SEEGENE	Real Time PCR (by probes)	Seegene: STARMag 96x4 Universal Cartridge Kit		BioRad: CFX	Novaplex MPXV Assay (RUO)	29.3	32.5		25.5	Ct	positive	positive	below detection limit	positive
MPXV DNA qualitative	V2_64	PCR/NAAT	QIAGEN				Qiagen: other devices	QIAstat-Dx Viral Vesicular Panel	30.8	37.3		28.5	Ct	positive	positive	below detection limit	positive
MPXV DNA qualitative	V2_65	PCR/NAAT	CERTEST BIOTEC	Real Time PCR (melting courve)	Qiagen: QIAamp DNA Mini Kit		BioRad: CFX	VIASURE Monkeypox Virus RT-PCR Detection Kit	29.6	33.9		27.3	Ct	positive	positive	below detection limit	positive
MPXV DNA qualitative	V2_66	PCR/NAAT	TIB MOLBIOL				BioRad: CFX	LightMix Modular Monkeypox Virus	31.2	34.3		28.1	Ct	positive	positive	below detection limit	positive
MPXV DNA qualitative	V2_66	PCR/NAAT	SEEGENE				BioRad: CFX	Novaplex MPXV Assay (RUO)	34.4	37.9		30.8	Ct	positive	positive	below detection limit	positive
MPXV DNA qualitative	V2_67	PCR/NAAT	SEEGENE	commercial test system	Biomerieux: NucliSENS easyMAG		BioRad: CFX	Novaplex MPXV Assay (RUO)	29.9	32.9		25.9	Ct	positive	positive	below detection limit	positive
MPXV DNA qualitative	V2_68	PCR/NAAT	ALTONA DIAGNOSTIC	Real Time PCR (TaqMan-Format)	Altona: Diagnostics AltoStar Purification Kit 1.5		Altona Diagnostics: AltoStar	FlexStar Monkeypox virus PCR 1.5	30	34		27	Ct	positive	positive	below detection limit	positive
MPXV DNA qualitative	V2_69	PCR/NAAT	in-house	Real Time PCR (LightCycler)	Qiagen: QIAsymphony DSP Virus/Pathogen Mini Kit		Roche: Light Cycler	in-house	30.7	33.9		27.1	Ct	positive	positive	below detection limit	positive
MPXV DNA qualitative	V2_70	PCR/NAAT	CERTEST BIOTEC				Qiagen: RotorGene	VIASURE Monkeypox Virus RT-PCR Detection Kit	26.5	29.4		23.3	Ct	positive	positive	below detection limit	positive
MPXV DNA qualitative	V2_71	PCR/NAAT	CERTEST BIOTEC	Real Time PCR (TaqMan-Format)	Biomerieux: EMAG		BioRad: CFX	VIASURE Monkeypox Virus RT-PCR Detection Kit	29.5	32.1		25.2	Ct	positive	positive	below detection limit	positive
MPXV DNA qualitative	V2_72	PCR/NAAT	ALTONA DIAGNOSTIC	Real Time PCR (by probes)	other		BioRad: CFX	FlexStar Monkeypox virus PCR 1.5	35	36.6		31.4	Ct	positive	positive	below detection limit	positive
MPXV DNA qualitative	V2_73	PCR/NAAT	TIB MOLBIOL	Real Time PCR (LightCycler)	Biomerieux: EMAG	J2L/J2R gene	Roche: Light Cycler	LightMix Modular Monkeypox Virus	29.9	33.3		27	Cp	positive	positive	below detection limit	positive
MPXV DNA qualitative	V2_74	PCR/NAAT	in-house					in-house	29.7	33		26.6	Ct	positive	positive	below detection limit	positive
MPXV DNA qualitative	V2_75	PCR/NAAT	R-BIOPHARM		Promega: Maxwell 16 Blood DNA Purification Kit		BioRad: CFX	RIDA GENE Monkeypox Virus RUO	33	35		29	Ct	positive	positive	below detection limit	positive
MPXV DNA qualitative	V2_76	PCR/NAAT	in-house	Real Time PCR (by probes)	other		NeuMoDx: Molecular System	in-house	30.5	33.4		28.1	Ct	positive	positive	below detection limit	positive
MPXV DNA qualitative	V2_77	PCR/NAAT	TIB MOLBIOL	Real Time PCR (LightCycler)	Qiagen: QIAsymphony DSP DNA Mini Kit		Roche: Light Cycler	LightMix Modular Monkeypox Virus	31.6	33.9		28.9	Cp	positive	positive	below detection limit	positive
MPXV DNA qualitative	V2_78	PCR/NAAT	BIOPERFECTUS	Real Time PCR (TaqMan-Format)	Roche: MagNA Pure 96 DNA and Viral NA Small Volume Kit		Applied Biosystems: ABI Real-Time PCR System	Monkeypox Virus Real Time PCR Kit (BioPerfectus)	31.9	35.6		28.8	Ct	positive	positive	borderline	positive
MPXV DNA qualitative	V2_79	PCR/NAAT	GERBION	Real Time PCR (melting courve)	other	OPG185 gene	BioRad: CFX	virella Monkeypox	30.7	34.6		27.5	Ct	positive	positive	below detection limit	positive
MPXV DNA qualitative	V2_80	PCR/NAAT	SEEGENE		other		BioRad: CFX	Novaplex MPXV Assay (RUO)	31.7	34.9		28.2	Ct	positive	positive	below detection limit	positive
MPXV DNA qualitative	V2_81	PCR/NAAT	in-house		Qiagen: QIAamp DNA Mini Kit		Roche: Light Cycler	in-house	32.3	35.8		29	Ct	positive	positive	below detection limit	positive
MPXV DNA qualitative	V2_82	PCR/NAAT	IMMUNDIAGNOSTIK	Real Time PCR (LightCycler)	other	OPG185 gene	Roche: Light Cycler	MutaPLEX Monkeypox virus RT-PCR	31.7	34.7		28.7	Ct	positive	positive	below detection limit	positive
MPXV DNA qualitative	V2_83	PCR/NAAT	in-house	Real Time PCR (TaqMan-Format)	Roche: MagNA Pure 96 DNA and Viral NA Small Volume Kit		Applied Biosystems: ABI Real-Time PCR System	in-house	31.9	35.7		28.4	Ct	positive	positive	below detection limit	positive
MPXV DNA qualitative	V2_84	PCR/NAAT	LIFERIVER	Real Time PCR (by probes)	other		BioRad: CFX	Monkeypox virus RT-PCR	36.9			32.7	Ct	positive	below detection limit	below detection limit	positive
MPXV DNA qualitative	V2_85	PCR/NAAT	ID-SOLUTIONS				Thermo Scientific: all devices	iSolutions Monkeypox Fullplex qPCR	32	35		29	Ct	positive	positive	below detection limit	positive
MPXV DNA qualitative	V2_86	PCR/NAAT	BIOPERFECTUS	Real Time PCR (TaqMan-Format)	Chemagen: Prepito Viral DNA/RNA Kit			Monkeypox Virus Real Time PCR Kit (BioPerfectus)	33	36.6		29.9	Ct	positive	positive	below detection limit	positive
MPXV DNA qualitative	V2_87	PCR/NAAT	in-house	Real Time PCR (LightCycler)	Roche: High Pure Viral Nucleic Acid Kit	E9L	Applied Biosystems: ABI Real-Time PCR System	in-house					no information	positive	positive	below detection limit	positive
MPXV DNA qualitative	V2_88	PCR/NAAT	SEEGENE				BioRad: CFX	Novaplex MPXV Assay (RUO)	37.3	40.6		33.5	Ct	positive	positive	below detection limit	positive
MPXV DNA qualitative	V2_89	PCR/NAAT	in-house	Real Time PCR (TaqMan-Format)	Roche: MagNA Pure 96 DNA and Viral NA Small Volume Kit	TNF receptor gene	Applied Biosystems: ABI Real-Time PCR System	in-house	34.5	37.3		31.4	Ct	positive	positive	below detection limit	positive
MPXV DNA qualitative	V2_90	PCR/NAAT	in-house	Real Time PCR (TaqMan-Format)	Biomerieux: NucliSENS easyMAG		Applied Biosystems: ABI Real-Time PCR System	in-house	29.6	33		25.9	Ct	positive	positive	below detection limit	positive
MPXV DNA qualitative	V2_91	PCR/NAAT	BIOPERFECTUS	Real Time PCR (by probes)	other	F3L	EliTech: Ingenius	Monkeypox Virus Real Time PCR Kit (BioPerfectus)	22	0	5	18	Ct	positive	below detection limit	borderline	positive
MPXV DNA qualitative	V2_92	PCR/NAAT	SEEGENE	commercial test system	Seegene: STARMag 96x4 Universal Cartridge Kit		BioRad: CFX	Novaplex MPXV Assay (RUO)	30.6	33.9		27.2	Ct	positive	positive	below detection limit	positive
MPXV DNA qualitative	V2_93	PCR/NAAT	ALTONA DIAGNOSTIC	Real Time PCR (LightCycler)	Biomerieux: NucliSENS easyMAG		Roche: Light Cycler	FlexStar Monkeypox virus PCR 1.5	32.9	36		29.6	Cp	positive	positive	below detection limit	positive
MPXV DNA qualitative	V2_94	PCR/NAAT	in-house	Real Time PCR (LightCycler)	Roche: MagNA Pure 96 DNA and Viral NA Large Volume Kit	TNF receptor gene	Roche: Light Cycler	in-house	27.4	30.9	>45.0	24.4	Ct	positive	positive	below detection limit	positive
MPXV DNA qualitative	V2_95	PCR/NAAT	CERTEST BIOTEC	Real Time PCR (TaqMan-Format)	other	GR2, F3L		VIASURE Monkeypox Virus RT-PCR Detection Kit	27.3	30.4		24	Ct	positive	positive	below detection limit	positive
MPXV DNA qualitative	V2_95	PCR/NAAT	VITASSAY	Real Time PCR (TaqMan-Format)	other	GR2, F3L		Vitassay qPCR MonkeyPox	27.5	30.5		24.1	Ct	positive	positive	below detection limit	positive
MPXV DNA qualitative	V2_95	PCR/NAAT	other manufacturers	Real Time PCR (TaqMan-Format)	other	GR2, F3L	Becton Dickinson: all devices	VIASURE Monkeypox virus Real Time PCR Kit for BD MAX™ System	27.8	30.7		24.2	Ct	positive	positive	below detection limit	positive
MPXV DNA qualitative	V2_96	PCR/NAAT	TIB MOLBIOL	Real Time PCR (TaqMan-Format)	Chemagen: chemagic Viral DNA/RNA Kit special		Mikrogen: other devices	LightMix Modular Monkeypox Virus	31.1	34.8	40	27.1	Ct	positive	positive	below detection limit	positive
MPXV DNA qualitative	V2_97	PCR/NAAT	BIOPERFECTUS	Real Time PCR (by probes)	Roche: MagNA Pure 96 DNA and Viral NA Small Volume Kit		Qiagen: RotorGene	Monkeypox Virus Real Time PCR Kit (BioPerfectus)	32.1	35.4		28.7	Ct	positive	positive	below detection limit	positive
MPXV DNA qualitative	V2_98	PCR/NAAT	BIOPERFECTUS	commercial test system	other		BioRad: CFX	Monkeypox Virus Real Time PCR Kit (BioPerfectus)	33.6	36.2		30.2	Ct	positive	positive	below detection limit	positive
MPXV DNA qualitative	V2_99	PCR/NAAT	BIOPERFECTUS	Real Time PCR (TaqMan-Format)	Qiagen: QIAsymphony DSP DNA Mini Kit	F3L	Applied Biosystems: ABI Real-Time PCR System	Monkeypox Virus Real Time PCR Kit (BioPerfectus)	32	36		28	Ct	positive	positive	below detection limit	positive
MPXV DNA qualitative	V2_100	PCR/NAAT	in-house					in-house	28.2	32		25.5	Ct	positive	positive	below detection limit	positive
MPXV DNA qualitative	V2_101	PCR/NAAT	other manufacturers					Monkeypox virus nucleic acid diagnostic- Sansure Biotech	32	36		29	Ct	positive	positive	below detection limit	positive
MPXV DNA qualitative	V2_102	PCR/NAAT	TIB MOLBIOL	Real Time PCR (LightCycler)	Qiagen: QIAamp DNA Mini Kit	J2L/J2R gene	Roche: Light Cycler	LightMix Modular Monkeypox Virus	29.8	33.2		26.5	Cp	positive	positive	below detection limit	positive
MPXV DNA qualitative	V2_103	PCR/NAAT	in-house					in-house	30.3	33.3		27.3	Ct	positive	positive	below detection limit	positive
MPXV DNA qualitative	V2_104	PCR/NAAT	in-house	Real Time PCR (TaqMan-Format)	Qiagen: QIAamp Viral RNA Mini QIAcube Kit	G2R WA	BioRad: CFX	in-house	31.1	33.8		27.6	Ct	positive	positive	below detection limit	positive
MPXV DNA qualitative	V2_104	PCR/NAAT	in-house	Real Time PCR (TaqMan-Format)	Qiagen: QIAamp Viral RNA Mini QIAcube Kit	G2R_G	BioRad: CFX	in-house	30.7	35.2		27.1	Ct	positive	positive	below detection limit	positive
MPXV DNA qualitative	V2_105	PCR/NAAT	SEEGENE	Real Time PCR (by probes)	other		BioRad: CFX	Novaplex MPXV Assay (RUO)	29	30.9		25.4	Ct	positive	positive	below detection limit	positive
MPXV DNA qualitative	V2_106	PCR/NAAT	LIFERIVER	Real Time PCR (TaqMan-Format)	Promega: Maxwell RSC 48			Monkeypox virus RT-PCR	31	28.3		27.9	Ct	positive	positive	below detection limit	positive
MPXV DNA qualitative	V2_107	PCR/NAAT	LIFERIVER	Real Time PCR (TaqMan-Format)	Promega: Maxwell RSC 48			Monkeypox virus RT-PCR	31	26.9		28.6	Ct	positive	positive	borderline	positive
MPXV DNA qualitative	V2_108	PCR/NAAT	LIFERIVER	Real Time PCR (TaqMan-Format)	Promega: Maxwell RSC 48			Monkeypox virus RT-PCR	25.8	31.4		24.5	Ct	positive	positive	below detection limit	positive
MPXV DNA qualitative	V2_109	PCR/NAAT	TIB MOLBIOL	Real Time PCR (TaqMan-Format)	Promega: Maxwell RSC 48			LightMix Modular Monkeypox Virus	28	30.6		25.7	Ct	positive	positive	below detection limit	positive
MPXV DNA qualitative	V2_110	PCR/NAAT	in-house	Real Time PCR (TaqMan-Format)	Invitrogen: MagMAX Total Nucleic Acid Isolation Kit	B7R gene	BioRad: CFX	in-house	33.1	37.2		30	Ct	positive	positive	below detection limit	positive
MPXV DNA qualitative	V2_111	PCR/NAAT	TIB MOLBIOL	Real Time PCR (by probes)	other		BioRad: CFX	LightMix Modular Monkeypox Virus	30	33			Ct	positive	positive	below detection limit	below detection limit
MPXV DNA qualitative	V2_112	PCR/NAAT	TIB MOLBIOL	Real Time PCR (LightCycler)	Applied Biosystems: MagMAX Pathogen RNA/DNA Kit		Roche: Light Cycler	LightMix Modular Monkeypox Virus	31.9	35.3		28.3	Cp	positive	positive	below detection limit	positive
MPXV DNA qualitative	V2_113	PCR/NAAT	GERBION	Real Time PCR (by probes)	other		other systems	virella Monkeypox	31.3	34.4		26.8	Cp	positive	positive	below detection limit	positive
MPXV DNA qualitative	V2_114	PCR/NAAT	LIFERIVER	Real Time PCR (TaqMan-Format)	Promega: Maxwell RSC 48			Monkeypox virus RT-PCR	26	30.5		26	Ct	positive	positive	below detection limit	positive
MPXV DNA qualitative	V2_115	PCR/NAAT	LIFERIVER	Real Time PCR (TaqMan-Format)	Promega: Maxwell RSC 48			Monkeypox virus RT-PCR	27.3	30.9		24.3	Ct	positive	positive	below detection limit	positive
MPXV DNA qualitative	V2_116	PCR/NAAT	LIFERIVER	Real Time PCR (TaqMan-Format)	Promega: Maxwell RSC 48			Monkeypox virus RT-PCR	25.9	32		24.9	Ct	positive	positive	below detection limit	positive
MPXV DNA qualitative	V2_117	PCR/NAAT	TIB MOLBIOL	Real Time PCR (LightCycler)	Roche: MagNA Pure 96 DNA and Viral NA Small Volume Kit		Roche: Light Cycler	LightMix Modular Monkeypox Virus	32.7	36.1		29.7	Ct	positive	positive	below detection limit	positive
MPXV DNA qualitative	V2_118	PCR/NAAT	in-house	Real Time PCR (LightCycler)	Qiagen: QIAamp DNA Mini Kit		Qiagen: RotorGene	in-house	30	34		27	Ct	positive	positive	below detection limit	positive
MPXV DNA qualitative	V2_119	PCR/NAAT	other manufacturers	Real Time PCR (by probes)	other		Applied Biosystems: QuantStudio 5	PhoenixDx Monkeypox Multiplex	30.9	35.2	28	28.1	Ct	positive	positive	positive	positive
MPXV DNA qualitative	V2_120	PCR/NAAT	MOLE BIOSCIENCE	Real Time PCR (by probes)	other	F3L	BioRad: CFX	Monkeypox Virus Nucleic Acid Detection Kit	30.6	34.8		27.7	Ct	positive	positive	below detection limit	positive
MPXV DNA qualitative	V2_121	PCR/NAAT	in-house	Real Time PCR (TaqMan-Format)	Qiagen: QIAamp MinElute Virus Spin Kit		other systems	in-house	27.4	30.1		26.4	Ct	positive	positive	below detection limit	positive
MPXV DNA qualitative	V2_122	PCR/NAAT	TIB MOLBIOL	Real Time PCR (TaqMan-Format)	other	J2L/J2R gene	Applied Biosystems: QuantStudio 5	LightMix Modular Monkeypox Virus	33.3	35.1		30	Ct	positive	positive	below detection limit	positive
MPXV DNA qualitative	V2_123	PCR/NAAT	in-house	Real Time PCR (TaqMan-Format)	other		BioRad: CFX	in-house	31.3	34.4		27.8	Ct	positive	positive	below detection limit	positive
MPXV DNA qualitative	V2_124	PCR/NAAT	in-house	Real Time PCR (TaqMan-Format)	Qiagen: QIAamp DNA Mini Kit	G2R	BioRad: CFX	in-house	29.7	33.3	>45.0	26.7	Ct	positive	positive	below detection limit	positive
MPXV DNA qualitative	V2_125	PCR/NAAT	TIB MOLBIOL	Real Time PCR (LightCycler)	other		Roche: Light Cycler	LightMix Modular Monkeypox Virus	30.2	33.2		26.3	Ct	positive	positive	below detection limit	positive
MPXV DNA qualitative	V2_126	PCR/NAAT	BIOPERFECTUS	Real Time PCR (by probes)	extraction included in test kit		EliTech: Ingenius	Monkeypox Virus Real Time PCR Kit (BioPerfectus)					no information	positive	positive	below detection limit	positive
MPXV DNA qualitative	V2_127	PCR/NAAT	in-house	Real Time PCR (TaqMan-Format)	Roche: MagNA Pure 96 DNA and Viral NA Small Volume Kit		Applied Biosystems: ABI Real-Time PCR System	in-house	28.9	32.3		25.4	Ct	positive	positive	below detection limit	positive
MPXV DNA qualitative	V2_128	PCR/NAAT	BIOPERFECTUS	Real Time PCR (TaqMan-Format)	Qiagen: EZ1 DSP Virus Kit	F3L	BioRad: CFX	Monkeypox Virus Real Time PCR Kit (BioPerfectus)	29.6	34.2		26.4	Ct	positive	positive	borderline	positive
MPXV DNA qualitative	V2_129	PCR/NAAT	in-house	other	extraction included in test kit		other systems	in-house					no information	positive	positive	below detection limit	positive
OPXV DNA qualitative	V2_0	PCR/NAAT	ALTONA DIAGNOSTIC					RealStar Orthopoxvirus PCR 1.0	28.5	32.5		25.3	Ct	positive	positive	below detection limit	positive
OPXV DNA qualitative	V2_1	PCR/NAAT	in-house	Agarose gel electrophoresis	Qiagen: EZ1 Virus Mini Kit v2.0	Hämagglutinin gene	Biometra: all devices	in-house						positive	positive	below detection limit	positive
OPXV DNA qualitative	V2_130	PCR/NAAT	TIB MOLBIOL	Real Time PCR (LightCycler)	Qiagen: EZ1 Virus Mini Kit v2.0		Roche: Light Cycler	LightMix Modular Orthopox Virus	31.7	34.9		28.3	Cp	positive	positive	below detection limit	positive
OPXV DNA qualitative	V2_4	PCR/NAAT	TIB MOLBIOL	Real Time PCR (LightCycler)	Promega: Maxwell 16 Viral Total Nucleic Acid Purification System		Roche: Light Cycler	LightMix Modular Orthopox Virus	34.7	39.3		30.6	Cp	positive	positive	below detection limit	positive
OPXV DNA qualitative	V2_131	PCR/NAAT	Priv. Inst. f. Immunol. u. Mol.genetik	other	Roche: MagNA Pure 96 DNA and Viral NA Small Volume Kit		Roche: Light Cycler	AmpliGnost Orthopox virus	29	29.9		26.7	Ct	positive	positive	below detection limit	positive
OPXV DNA qualitative	V2_7	PCR/NAAT	NOVATEC	Real Time PCR (by probes)	Promega: Maxwell RSC Blood DNA Kit		other systems	Mplex Monkeypox, Orthopox	29.6	33.2		25.8	Ct	positive	positive	below detection limit	positive
OPXV DNA qualitative	V2_132	PCR/NAAT	TIB MOLBIOL	commercial test system	Qiagen: EZ1 Virus Mini Kit v2.0		Roche: Light Cycler	LightMix Modular Orthopox Virus	34.7	37.1		31.3	Cp	positive	positive	below detection limit	positive
OPXV DNA qualitative	V2_10	PCR/NAAT	TIB MOLBIOL		Qiagen: QIAamp DNA Blood Mini Kit			LightMix Modular Orthopox Virus	31.1	35.7		28.1	Cp	positive	positive	below detection limit	positive
OPXV DNA qualitative	V2_11	PCR/NAAT	TIB MOLBIOL					LightMix Modular Orthopox Virus	31	34.7		27.1	Ct	positive	positive	below detection limit	positive
OPXV DNA qualitative	V2_133	PCR/NAAT	ALTONA DIAGNOSTIC	Real Time PCR (LightCycler)	Biomerieux: NucliSENS easyMAG		Roche: Light Cycler	RealStar Orthopoxvirus PCR 1.0	29.2	32.5		25.3	Ct	positive	positive	below detection limit	positive
OPXV DNA qualitative	V2_134	PCR/NAAT	TIB MOLBIOL	Real Time PCR (LightCycler)	Biomerieux: NucliSENS easyMAG			LightMix Modular Orthopox Virus	30.8	31.5		24.7	Ct	positive	positive	below detection limit	positive
OPXV DNA qualitative	V2_14	PCR/NAAT	TIB MOLBIOL					LightMix Modular Orthopox Virus	31.1	35.2		27.7	Cp	positive	positive	below detection limit	positive
OPXV DNA qualitative	V2_16	PCR/NAAT	TIB MOLBIOL	Real Time PCR (TaqMan-Format)	Qiagen: QIAamp DNA Blood Mini Kit		Roche: Light Cycler	LightMix Modular Orthopox Virus	33.2	37.7		30.8	Ct	positive	positive	below detection limit	positive
OPXV DNA qualitative	V2_16	PCR/NAAT	in-house	Agarose gel electrophoresis	Qiagen: QIAamp DNA Blood Mini Kit	IMV membrane protein gene		in-house						positive	positive	below detection limit	positive
OPXV DNA qualitative	V2_17	PCR/NAAT	TIB MOLBIOL	Real Time PCR (by probes)	Roche: MagNA Pure Compact Nucleic Acid Isolation Kit I	RAP94 gene	BioRad: CFX	LightMix Modular Orthopox Virus	33.7	33.6		27.2	Ct	positive	positive	below detection limit	positive
OPXV DNA qualitative	V2_135	PCR/NAAT	ALTONA DIAGNOSTIC	Real Time PCR (TaqMan-Format)	Roche: MagNA Pure 96 DNA and Viral NA Small Volume Kit		Applied Biosystems: QuantStudio 5	RealStar Orthopoxvirus PCR 1.0	29.7	32.9		26.6	Cp	positive	positive	below detection limit	positive
OPXV DNA qualitative	V2_24	PCR/NAAT	ALTONA DIAGNOSTIC	Real Time PCR (LightCycler)	Biomerieux: NucliSENS easyMAG		Roche: Light Cycler	RealStar Orthopoxvirus PCR 1.0	28.5	32.1		25.5	Ct	positive	positive	below detection limit	positive
OPXV DNA qualitative	V2_25	PCR/NAAT	in-house				Roche: Cobas 6800	in-house	25.7	29.7		22.2	Ct	positive	positive	below detection limit	positive
OPXV DNA qualitative	V2_26	PCR/NAAT	TIB MOLBIOL	Real Time PCR (LightCycler)	Biomerieux: NucliSENS easyMAG		Roche: Light Cycler	LightMix Modular Orthopox Virus	29.9	33.4		26.6	Cp	positive	positive	below detection limit	positive
OPXV DNA qualitative	V2_27	PCR/NAAT	in-house					in-house	34	38		30	Ct	positive	positive	below detection limit	positive
OPXV DNA qualitative	V2_27	PCR/NAAT	in-house					in-house						positive	positive	below detection limit	positive
OPXV DNA qualitative	V2_28	PCR/NAAT	in-house	Real Time PCR (by probes)	Promega: Maxwell RSC Blood DNA Kit		other systems	in-house	30.9	33.5		26.9	Ct	positive	positive	below detection limit	positive
OPXV DNA qualitative	V2_30	PCR/NAAT	TIB MOLBIOL	Real Time PCR (TaqMan-Format)	Roche: MagNA Pure 96 DNA and Viral NA Small Volume Kit		Roche: Light Cycler	LightMix Modular Orthopox Virus	31	34.8		28	Ct	positive	positive	below detection limit	positive
OPXV DNA qualitative	V2_33	PCR/NAAT	ALTONA DIAGNOSTIC	Real Time PCR (LightCycler)	Qiagen: QIAamp DNA Mini Kit		Roche: Light Cycler	RealStar Orthopoxvirus PCR 1.0	30	32.9		27.3	Cp	positive	positive	below detection limit	positive
OPXV DNA qualitative	V2_136	PCR/NAAT	ALTONA DIAGNOSTIC	commercial test system	Biomerieux: NucliSENS easyMAG		Qiagen: RotorGene	RealStar Orthopoxvirus PCR 1.0	24.8	27.9		21.6	Ct	positive	positive	below detection limit	positive
OPXV DNA qualitative	V2_137	PCR/NAAT	ALTONA DIAGNOSTIC	commercial test system	Altona: Diagnostics AltoStar Purification Kit 1.5		Altona Diagnostics: AltoStar	RealStar Orthopoxvirus PCR 1.0	27	31		23	Cp	positive	positive	below detection limit	positive
OPXV DNA qualitative	V2_37	PCR/NAAT	in-house	Real Time PCR (TaqMan-Format)	Qiagen: EZ1 Virus Mini Kit v2.0		Applied Biosystems: QuantStudio 5	in-house	34.7	37.2		30.2	Ct	positive	positive	below detection limit	positive
OPXV DNA qualitative	V2_38	PCR/NAAT	TIB MOLBIOL	Real Time PCR (by probes)	Biomerieux: NucliSENS easyMAG		BioRad: CFX	LightMix Modular Orthopox Virus	34.3	38.6		31.1	Ct	positive	positive	below detection limit	positive
OPXV DNA qualitative	V2_138	PCR/NAAT	ALTONA DIAGNOSTIC		Promega: Maxwell 16 LEV Blood DNA Kit		Roche: Light Cycler	RealStar Orthopoxvirus PCR 1.0	30.7	33.9		27.7	Ct	positive	positive	below detection limit	positive
OPXV DNA qualitative	V2_41	PCR/NAAT	TIB MOLBIOL	Real Time PCR (LightCycler)	Chemagen: chemagic Viral DNA/RNA Kit special	RAP94 gene	Roche: Light Cycler	LightMix Modular Orthopox Virus	30.3	33.3		27.3	Cp	positive	positive	below detection limit	positive
OPXV DNA qualitative	V2_43	PCR/NAAT	TIB MOLBIOL				BioRad: CFX	LightMix Modular Orthopox Virus	32.5	36.3		29.5	Ct	positive	positive	below detection limit	positive
OPXV DNA qualitative	V2_139	PCR/NAAT	in-house	Real Time PCR (TaqMan-Format)	extraction included in test kit		Hologic: Panther	in-house	34.3	36.5		30.6	Ct	positive	positive	below detection limit	positive
OPXV DNA qualitative	V2_140	PCR/NAAT	TIB MOLBIOL	Real Time PCR (LightCycler)	Roche: MagNA Pure 96 DNA and Viral NA Small Volume Kit	14 kDa gene	Roche: Light Cycler	LightMix Modular Orthopox Virus	31.2	33.5		27.5	Cp	positive	positive	below detection limit	positive
OPXV DNA qualitative	V2_45	PCR/NAAT	TIB MOLBIOL	Real Time PCR (TaqMan-Format)	Roche: MagNA Pure 96 DNA and Viral NA Small Volume Kit	IMV membrane protein gene	Roche: Light Cycler	LightMix Modular Orthopox Virus	30.4	33.8		26.8	Cp	positive	positive	below detection limit	positive
OPXV DNA qualitative	V2_46	PCR/NAAT	ALTONA DIAGNOSTIC	Real Time PCR (LightCycler)	Qiagen: QIAamp DNA Blood Mini Kit		Roche: Light Cycler	RealStar Orthopoxvirus PCR 1.0	27.7	30.5		25.3	Ct	positive	positive	below detection limit	positive
OPXV DNA qualitative	V2_47	PCR/NAAT	TIB MOLBIOL		Qiagen: EZ1 Virus Mini Kit v2.0			LightMix Modular Orthopox Virus	29.4	32.2		30.2	Cp	positive	positive	below detection limit	positive
OPXV DNA qualitative	V2_141	PCR/NAAT	ALTONA DIAGNOSTIC	Real Time PCR (TaqMan-Format)	Promega: Maxwell 16 LEV Blood DNA Kit		Roche: Light Cycler	RealStar Orthopoxvirus PCR 1.0	31	33		28	Cp	positive	positive	below detection limit	positive
OPXV DNA qualitative	V2_53	PCR/NAAT	ALTONA DIAGNOSTIC	Real Time PCR (LightCycler)	Qiagen: QIAamp DNA Mini Kit		Roche: Light Cycler	RealStar Orthopoxvirus PCR 1.0	28.8	31.9		25.9	Cp	positive	positive	below detection limit	positive
OPXV DNA qualitative	V2_53	PCR/NAAT	TIB MOLBIOL	Real Time PCR (LightCycler)	Qiagen: QIAamp DNA Mini Kit	14 kDa gene	Roche: Light Cycler	LightMix Modular Orthopox Virus	30.9	34.4		27.8	Cp	positive	positive	below detection limit	positive
OPXV DNA qualitative	V2_54	PCR/NAAT	NOVATEC	Real Time PCR (by probes)	Qiagen: QIAamp DNA Blood Mini Kit		other systems	Mplex Monkeypox, Orthopox	32.1	35		28.4	Ct	positive	positive	below detection limit	positive
OPXV DNA qualitative	V2_142	PCR/NAAT	other manufacturers	Real Time PCR (LightCycler)	Roche: MagNA Pure 96 DNA and Viral NA Small Volume Kit		Roche: Light Cycler		29.9	33.4		26.5	Ct	positive	positive	below detection limit	positive
OPXV DNA qualitative	V2_56	PCR/NAAT	in-house	Real Time PCR (by probes)	other		Thermo Scientific: all devices	in-house	32	34	50	28	Ct	positive	positive	below detection limit	positive
OPXV DNA qualitative	V2_58	PCR/NAAT	in-house	DNA Sequencing	Marchery-Nagel: NucleoSpin Tissue	Hämagglutinin gene	other systems	in-house						positive	positive	below detection limit	positive
OPXV DNA qualitative	V2_59	PCR/NAAT	ALTONA DIAGNOSTIC				Altona Diagnostics: AltoStar	RealStar Orthopoxvirus PCR 1.0						positive	positive	below detection limit	positive
OPXV DNA qualitative	V2_60	PCR/NAAT	TIB MOLBIOL		Biomerieux: NucliSENS easyMAG		Roche: Light Cycler	LightMix Modular Orthopox Virus	30.9	34.1		27.5	Ct	positive	positive	below detection limit	positive
OPXV DNA qualitative	V2_143	PCR/NAAT	TIB MOLBIOL	Real Time PCR (LightCycler)	Roche: MagNA Pure 96 DNA and Viral NA Small Volume Kit		Roche: Light Cycler	LightMix Modular Orthopox Virus	30.1	33.4		26.6	Ct	positive	positive	below detection limit	positive
OPXV DNA qualitative	V2_144	PCR/NAAT	other manufacturers				Qiagen: RotorGene		29.8	32		26	Ct	positive	positive	below detection limit	positive
OPXV DNA qualitative	V2_66	PCR/NAAT	TIB MOLBIOL				BioRad: CFX	LightMix Modular Orthopox Virus	31.3	35.5		28.1	Ct	positive	positive	below detection limit	positive
OPXV DNA qualitative	V2_73	PCR/NAAT	TIB MOLBIOL	Real Time PCR (LightCycler)	Biomerieux: EMAG	14 kDa gene	Roche: Light Cycler	LightMix Modular Orthopox Virus	30.6	33.9		27.7	Cp	positive	positive	below detection limit	positive
OPXV DNA qualitative	V2_75	PCR/NAAT	ALTONA DIAGNOSTIC		Promega: Maxwell 16 Blood DNA Purification Kit		BioRad: CFX	RealStar Orthopoxvirus PCR 1.0	31	34		27	Ct	positive	positive	below detection limit	positive
OPXV DNA qualitative	V2_81	PCR/NAAT	ALTONA DIAGNOSTIC		Qiagen: QIAamp DNA Mini Kit		Qiagen: RotorGene	RealStar Orthopoxvirus PCR 1.0	25.7	28.7		22.1	Ct	positive	positive	below detection limit	positive
OPXV DNA qualitative	V2_145	PCR/NAAT	TIB MOLBIOL	Real Time PCR (TaqMan-Format)	Qiagen: QIAamp Viral RNA Mini QIAcube Kit		Qiagen: RotorGene	LightMix Modular Orthopox Virus	30.2	33.3		27	Ct	positive	positive	below detection limit	positive
OPXV DNA qualitative	V2_94	PCR/NAAT	in-house	Real Time PCR (LightCycler)	Roche: MagNA Pure 96 DNA and Viral NA Large Volume Kit	17L	Roche: Light Cycler	in-house	30.3	33.7	>42.0	26.9	Ct	positive	positive	below detection limit	positive
OPXV DNA qualitative	V2_100	PCR/NAAT	in-house					in-house	34.4	37.6		30.7	Ct	positive	positive	below detection limit	positive
OPXV DNA qualitative	V2_101	PCR/NAAT	TIB MOLBIOL					LightMix Modular Orthopox Virus	32.8	37		30.1	Cp	positive	positive	below detection limit	positive
OPXV DNA qualitative	V2_146	PCR/NAAT	ALTONA DIAGNOSTIC	Real Time PCR (by probes)	Qiagen: QIAamp DNA Mini Kit		BioRad: CFX	RealStar Orthopoxvirus PCR 1.0	29.5	32.8		26.4	Ct	positive	positive	below detection limit	positive
OPXV DNA qualitative	V2_102	PCR/NAAT	TIB MOLBIOL	Real Time PCR (LightCycler)	Qiagen: QIAamp DNA Mini Kit	14 kDa gene	Roche: Light Cycler	LightMix Modular Orthopox Virus	30.6	34		27.1	Cp	positive	positive	below detection limit	positive
OPXV DNA qualitative	V2_147	PCR/NAAT	ALTONA DIAGNOSTIC		Promega: Maxwell RSC 48		BioRad: CFX	RealStar Orthopoxvirus PCR 1.0	30	33		26.9	Ct	positive	positive	below detection limit	positive
OPXV DNA qualitative	V2_104	PCR/NAAT	in-house	Real Time PCR (TaqMan-Format)	Qiagen: QIAamp Viral RNA Mini QIAcube Kit	rpo gene	BioRad: CFX	in-house	31.3	34.8		28.5	Ct	positive	positive	below detection limit	positive
OPXV DNA qualitative	V2_110	PCR/NAAT	in-house	Real Time PCR (TaqMan-Format)	Invitrogen: MagMAX Total Nucleic Acid Isolation Kit	rpo gene	BioRad: CFX	in-house	33.8	37.7		30.9	Ct	positive	positive	below detection limit	positive
OPXV DNA qualitative	V2_111	PCR/NAAT	TIB MOLBIOL	Real Time PCR (by probes)	other		BioRad: CFX	LightMix Modular Orthopox Virus	30	33			Ct	positive	positive	below detection limit	below detection limit
OPXV DNA qualitative	V2_112	PCR/NAAT	TIB MOLBIOL	Real Time PCR (LightCycler)	Applied Biosystems: MagMAX Pathogen RNA/DNA Kit		Roche: Light Cycler	LightMix Modular Orthopox Virus	32.5	36.6		29.3	Cp	positive	positive	below detection limit	positive
OPXV DNA qualitative	V2_117	PCR/NAAT	TIB MOLBIOL	Real Time PCR (LightCycler)	Roche: MagNA Pure 96 DNA and Viral NA Small Volume Kit		Roche: Light Cycler	LightMix Modular Orthopox Virus	33.3	37.1		30.5	Ct	positive	positive	below detection limit	positive
OPXV DNA qualitative	V2_122	PCR/NAAT	TIB MOLBIOL	Real Time PCR (TaqMan-Format)	other	RAP94 gene	Applied Biosystems: QuantStudio 5	LightMix Modular Orthopox Virus	31.6	35.8		28.1	Ct	positive	positive	below detection limit	positive
OPXV DNA qualitative	V2_124	PCR/NAAT	in-house	Real Time PCR (TaqMan-Format)	Qiagen: QIAamp DNA Mini Kit	14 kDa gene	BioRad: CFX	in-house	33.1	35.5	>45.0	29.3	Ct	positive	positive	below detection limit	positive
OPXV DNA qualitative	V2_127	PCR/NAAT	in-house	Real Time PCR (TaqMan-Format)	Roche: MagNA Pure 96 DNA and Viral NA Small Volume Kit		Applied Biosystems: ABI Real-Time PCR System	in-house	28	31.7		24.8	Ct	positive	positive	below detection limit	positive
OPXV DNA qualitative	V2_148	PCR/NAAT	ALTONA DIAGNOSTIC	Real Time PCR (by probes)	other		Altona Diagnostics: AltoStar	RealStar Orthopoxvirus PCR 1.0						positive	positive	below detection limit	positive
OPXV DNA qualitative	V2_128	PCR/NAAT	ALTONA DIAGNOSTIC	Real Time PCR (TaqMan-Format)	Qiagen: EZ1 DSP Virus Kit		BioRad: CFX	RealStar Orthopoxvirus PCR 1.0	28.1	31		23.5	Ct	positive	positive	borderline	positive
MPXV DNA quantitative	V2_36	digital PCR	in-house	Real Time PCR (TaqMan-Format)	Roche: High Pure Viral Nucleic Acid Kit	E9L	BioRad: QX200 Droplet Digital PCR System	in-house	22360	2336		268044	other unit					22360	2336	0	268044
MPXV DNA quantitative	V2_36	digital PCR	in-house	Real Time PCR (TaqMan-Format)	Roche: High Pure Viral Nucleic Acid Kit	F3L	BioRad: QX200 Droplet Digital PCR System	in-house	21606	2241		252949	other unit					21606	2241	0	252949
MPXV DNA quantitative	V2_87	PCR/NAAT	in-house	Real Time PCR (TaqMan-Format)	Roche: High Pure Viral Nucleic Acid Kit	E9L	Applied Biosystems: ABI Real-Time PCR System	in-house										16832	1846	0	186746
MPXV DNA quantitative	V2_149	PCR/NAAT	in-house	Real Time PCR (LightCycler)	Qiagen: QIAamp DNA Mini Kit	G2R	Roche: Light Cycler	in-house	32.3	36.4		29	Ct					15800	1410	0	113000
MPXV DNA quantitative	V2_118	PCR/NAAT	in-house	Real Time PCR (TaqMan-Format)	Qiagen: QIAamp DNA Blood Mini Kit		Qiagen: RotorGene	in-house					Ct					10000	900	0	100000
OPXV DNA quantitative	V2_104	PCR/NAAT	in-house	Real Time PCR (TaqMan-Format)	Qiagen: QIAamp Viral RNA Mini QIAcube Kit	rpo gene	BioRad: CFX	in-house	31.3	34.8		28.5	Ct					16172	1450	9.99	120682
OPXV DNA quantitative	V2_149	PCR/NAAT	in-house	Real Time PCR (LightCycler)	Qiagen: QIAamp DNA Mini Kit	E9L	Roche: Light Cycler	in-house	32	35.4		28.4	Ct					8040	1040	0	74400
