# Supplementary material for: Results of the first German external quality assessment scheme for the detection of monkeypox virus DNA
Source: PLoS One. 2023 Apr 28;18(4):e0285203. doi: 10.1371/journal.pone.0285203 (PMC10146505; doi:10.1371/journal.pone.0285203)
Supplement: S2 Table — Test kits that showed less than 5 results were aggregated into "other” (N<5). For more details about these tests, please see S1 Table. The correct result for the corresponding samples is highlighted in light grey. The quota is defined as percentage of correct results in relation to all results for both the individual test kit (horizontally) and over all test kits for the corresponding sample (sum). (XLSX) [file pone.0285203.s002.xlsx]

## Sheet: Tabelle1
Additional file 2: Tables with MPXV qualitative results submitted by EQA participants
Test kits that showed less than 5 results were aggregated into "other (N<5). For more details about these tests, please see additional file 1. The correct result for the corresponding samples is highlighted in light grey. The quota is defined as percentage of correct results in relation to all results for both the individual test kit (horizontally) and over all test kits for the corresponding sam…
Sample	Reagent	Test kit	total	positive	borderline	negative	quota
418003 (OPXV negative)	Altona Diagnostic	FlexStar Monkeypox virus PCR 1.5	5	0	0	5	100
	BioPerfectus	Monkeypox virus Real Time PCR	10	0	3	7	70
	Certes Biotec	VIASURE Monkeypox virus RT-PCR Detection kit	7	0	0	7	100
	in-house	PCR/NAT procedure	39	0	0	39	100
		digital PCR procedure	2	0	0	2	100
	Liferiver	Monkeypox virus RT-PCR	7	0	1	6	85.7143
	Seegene	Novaplex MPXV Assay (RUO)	11	0	0	11	100
	TIB Molbiol	LightMix Modular Monkeypox Virus	42	0	0	42	100
	OTHERS (N<5)		18	1	0	17	94.4444
	Sum		141	1	4	136	96.4539
418002 (~1.6x10^3 copies/mL)	Altona Diagnostic	FlexStar Monkeypox virus PCR 1.5	5	5	0	0	100
	BioPerfectus	Monkeypox virus Real Time PCR	10	9	0	1	90
	Certes Biotec	VIASURE Monkeypox virus RT-PCR Detection kit	7	7	0	0	100
	in-house	PCR/NAT procedure	39	39	0	0	100
		digital PCR procedure	2	2	0	0	100
	Liferiver	Monkeypox virus RT-PCR	7	6	0	1	85.7
	Seegene	Novaplex MPXV Assay (RUO)	11	11	0	0	100
	TIB Molbiol	LightMix Modular Monkeypox Virus	42	42	0	0	100
	OTHERS (N<5)		18	18	0	0	100
	Sum		141	139	0	2	98.5816
418001 (~1.6x10^4 copies/mL)	Altona Diagnostic	FlexStar Monkeypox virus PCR 1.5	5	5	0	0	100
	BioPerfectus	Monkeypox virus Real Time PCR	10	10	0	0	100
	Certes Biotec	VIASURE Monkeypox virus RT-PCR Detection kit	7	7	0	0	100
	in-house	PCR/NAT procedure	39	39	0	0	100
		digital PCR procedure	2	2	0	0	100
	Liferiver	Monkeypox virus RT-PCR	7	7	0	0	100
	Seegene	Novaplex MPXV Assay (RUO)	11	11	0	0	100
	TIB Molbiol	LightMix Modular Monkeypox Virus	42	42	0	0	100
	OTHERS (N<5)		18	18	0	0	100
	Sum		141	141	0	0	100
418004 (~1.6x10^5 copies/mL)	Altona Diagnostic	FlexStar Monkeypox virus PCR 1.5	5	5	0	0	100
	BioPerfectus	Monkeypox virus Real Time PCR	10	10	0	0	100
	Certes Biotec	VIASURE Monkeypox virus RT-PCR Detection kit	7	7	0	0	100
	in-house	PCR/NAT procedure	39	39	0	0	100
		digital PCR procedure	2	2	0	0	100
	Liferiver	Monkeypox virus RT-PCR	7	7	0	0	100
	Seegene	Novaplex MPXV Assay (RUO)	11	11	0	0	100
	TIB Molbiol	LightMix Modular Monkeypox Virus	42	41	0	1	97.619
	OTHERS (N<5)		18	18	0	0	100
	Sum		141	140	0	1	99.2908
