# Supplementary material for: Results of the first German external quality assessment scheme for the detection of monkeypox virus DNA
Source: PLoS One. 2023 Apr 28;18(4):e0285203. doi: 10.1371/journal.pone.0285203 (PMC10146505; doi:10.1371/journal.pone.0285203)
Supplement: S3 Table — Samples 418001, 418002 and 418004 are positive for MPXV DNA. Test kits that showed less than 5 results were aggregated into "other (N<5). For more details about these tests, please see S1 Table. The correct result for the corresponding samples is highlighted in light grey. The quota is defined as percentage of correct results in relation to all results for both the individual test kit (horizontally) and over all test kits for the corresponding sample (sum). (XLSX) [file pone.0285203.s003.xlsx]

## Sheet: Tabelle1
Additional file 3: Tables with OPXV qualitative results submitted by EQA participants
Samples 418001, 418002 and 418004 are positive for MPXV DNA. Test kits that showed less than 5 results were aggregated into "other (N<5). For more details about these tests, please see additional file 1. The correct result for the corresponding samples is highlighted in light grey. The quota is defined as percentage of correct results in relation to all results for both the individual test kit (h…
Sample	Reagent	Test kit	total	positive	borderline	negative	quota
418003 (OPXV negative)	Altona Diagnostic	RealStar Orthopoxvirus PCR 1.0	18	0	1	17	94.4444
	in-house		16	0	0	16	100
	TIB Molbiol	LightMix Modular Orthopox Virus	29	0	0	29	100
	OTHERS (N<5)		5	0	0	5	100
	Sum		68	0	1	67	98.5294
418002 (~1.6x10^3 copies/mL)	Altona Diagnostic	RealStar Orthopoxvirus PCR 1.0	18	18	0	0	100
	in-house		16	16	0	0	100
	TIB Molbiol	LightMix Modular Orthopox Virus	29	29	0	0	90
	OTHERS (N<5)		5	5	0	0	100
	Sum		68	68	0	0	100
418001 (~1.6x10^4 copies/mL)	Altona Diagnostic	RealStar Orthopoxvirus PCR 1.0	18	18	0	0	100
	in-house		16	16	0	0	100
	TIB Molbiol	LightMix Modular Orthopox Virus	29	29	0	0	100
	OTHERS (N<5)		5	5	0	0	100
	Sum		68	68	0	0	100
418004 (~1.6x10^5 copies/mL)	Altona Diagnostic	RealStar Orthopoxvirus PCR 1.0	18	18	0	0	100
	in-house		16	16	0	0	100
	TIB Molbiol	LightMix Modular Orthopox Virus	29	28	0	1	96.5517
	OTHERS (N<5)		5	5	0	0	100
	Sum		68	67	0	1	98.5294
