# Supplementary material for: Results of the first German external quality assessment scheme for the detection of monkeypox virus DNA
Source: PLoS One. 2023 Apr 28;18(4):e0285203. doi: 10.1371/journal.pone.0285203 (PMC10146505; doi:10.1371/journal.pone.0285203)
Supplement: S4 Table — Results of Levene’s test of equality of variance of the reported assay-specific Ct/Cq values per MPX positive sample for A) MPXV detection and B) OPXV detection. When equality of variance was not found (labeled in red colour), one collective (marked with *) was identified and excluded before rerun the test to be able to show the equality of the variances for the other collectives (labeled in green colour). (XLSX) [file pone.0285203.s004.xlsx]

## Sheet: Tabelle1
Additional file 4: Results of Levene's test of equality of variance of the reported assay-specific Ct/Cq values per MPX positive sample for A) MPXV detection and B) OPXV detection. When equality of variance was not found (labeled in red colour), one collective (marked with *) was identified and excluded before rerun the test to be able to show the equality of the variances for the other collectiv…
A) MPXV detection
	Assay collectives	Count	SD	Mean Abs Dif to Mean	Mean Abs Dif to Median	Levene's test, all collectives				Levene's test, one collective (marked with *) excluded
						F-Ratio	Degrees of freedom, numerator	Degrees of freedom, denominator	Probability > F	F-Ratio	Degrees of freedom, numerator	Degrees of freedom, denominator	Probability > F
418002 (~1.6x10^3 copies/mL)	LightMix Modular Monkeypox Virus	41	1.68556	1.30292	1.3	3.0958	6	104	0.0079	1.1198	5	94	0.3553
	in-house	34	1.92894	1.4628	1.46176
	Novaplex MPXV Assay (RUO) *	11	3.41792	2.71074	2.60909
	Monkeypox Virus Real Time PCR Kit(BioPerfectus)	8	0.770436	0.575	0.575
	Monkeypox virus RT-PCR (Liferiver)	6	1.97585	1.6	1.43333
	VIASURE Monkeypox Virus RT-PCR Detection Kit	6	1.97053	1.61667	1.61667
	FlexStar Monkeypox virus PCR 1.5	5	1.43979	1.168	1.1
418001 (~1.6x10^4 copies/mL)	LightMix Modular Monkeypox Virus	41	1.84668	1.46579	1.46341	2.4567	6	106	0.029	1.361	5	100	0.2455
	in-house	34	1.99318	1.5955	1.58235
	Novaplex MPXV Assay (RUO)	11	3.2118	2.51405	2.38182
	Monkeypox Virus Real Time PCR Kit(BioPerfectus)	9	3.47663	2.21235	1.81111
	Monkeypox virus RT-PCR (Liferiver) *	7	4.1238	3.2898	3.02857
	VIASURE Monkeypox Virus RT-PCR Detection Kit	6	1.79406	1.44444	1.3
	FlexStar Monkeypox virus PCR 1.5	5	2.06082	1.656	1.48
418004 (~1.6x10^5 copies/mL)	LightMix Modular Monkeypox Virus	40	2.08509	1.62	1.62	1.9615	6	104	0.0778
	in-house	34	1.90115	1.4891	1.47353
	Novaplex MPXV Assay (RUO)	11	3.25769	2.5719	2.43636
	Monkeypox Virus Real Time PCR Kit(BioPerfectus)	8	1.20238	0.8625	0.85
	Monkeypox virus RT-PCR (Liferiver)	7	3.02238	2.3551	2.21429
	VIASURE Monkeypox Virus RT-PCR Detection Kit	6	1.86512	1.6	1.6
	FlexStar Monkeypox virus PCR 1.5	5	1.84337	1.472	1.36
B) OPXV detection
	Assay collectives	Count	SD	Mean Abs Dif to Mean	Mean Abs Dif to Median	Levene test, all collectives				Levene test, one collective (marked with *) excluded
						F-Ratio	Degrees of freedom, numerator	Degrees of freedom, denominator	Probability > F	F-Ratio	Degrees of freedom, numerator	Degrees of freedom, denominator	Probability > F
418002 (~1.6x10^3 copies/mL)	LightMix Modular Orthopox Virus	29	1.90236	1.54744	1.52414	1.6581	2	54	0.2
	RealStar Orthopoxvirus PCR 1.0	16	1.71693	1.30937	1.2125
	in-house	12	2.59981	2.09167	2.09167
418001 (~1.6x10^4 copies/mL)	LightMix Modular Orthopox Virus	29	1.48982	1.2157	1.12069	3.397	2	54	0.0408	0.3208	1	43	0.5741
	RealStar Orthopoxvirus PCR 1.0	16	1.79513	1.37969	1.375
	in-house *	12	2.81041	2.19583	2.175
418004 (~1.6x10^5 copies/mL)	LightMix Modular Orthopox Virus	28	1.64135	1.33112	1.26429	1.7345	2	53	0.1864
	RealStar Orthopoxvirus PCR 1.0	16	1.96363	1.51719	1.5125
	in-house	12	2.67633	2.075	2.03333
